# Supplementary material for: Urinary Metabolome Study for Monitoring Prostate Cancer Recurrence Following Radical Prostatectomy
Source: Cancers (Basel). 2025 Aug 24;17(17):2756. doi: 10.3390/cancers17172756 (PMC12427525; doi:10.3390/cancers17172756)
Supplement: Supplementary file 1 [file cancers-17-02756-s001.zip]

Archive with 1 entries (1 files):
- cancers-3758336-supplementary.pdf
